# Supplementary material for: Consumers’ Drivers of Perception and Preference of Fermented Food Products and Beverages: A Systematic Review
Source: Foods. 2025 Feb 20;14(5):713. doi: 10.3390/foods14050713 (PMC11899150; doi:10.3390/foods14050713)
Supplement: Supplementary file 1 [file foods-14-00713-s001.zip]

Archive with 1 entries (1 files):
- foods-3424102-supplementary.pdf
